# Supplementary material for: m6A target microRNAs in serum for cancer detection
Source: Mol Cancer. 2021 Dec 20;20:170. doi: 10.1186/s12943-021-01477-6 (PMC8686344; doi:10.1186/s12943-021-01477-6)
Supplement: Supplementary file 3 — Additional file 3: Table S1. Functional annotation for m6A target miRNAs. Table S2. Differential expression analysis of the m6A target miRNAs between cancer and non-cancer control in serum. Table S3. Identification of eighteen candidate m6A target miRNAs used for constructing diagnostic signature. Table S4. The median value of m6A-miRNAs signature in the 12 cancer types. Table S5. Spearman correlation between the m6A-miRNAs signature and 18 candidate miRNAs. [file 12943_2021_1477_MOESM3_ESM.xlsx]

## Sheet: Table S1
Table S1: Functional annotation for m6A target miRNAs
ID	Description	pvalue	p.adjust	qvalue	geneID	Count
GO:1903311	regulation of mRNA metabolic process	3.07e-09	9.69e-08	6.1e-08	CNOT6L/CNOT7/DDX5/E2F1/FASTK/HSPA8/MEX3D/NANOS1/NPM1/PAF1/REST/SRPK2/UBC/ZBTB7A/CPEB3/DAZAP1/FXR2/HNRNPK/PDE12/XRN1/DIS3/MAPK14/PSMB8/RBM24/RBM7/TRIM71/BTG2/ELAVL4/GDNF/PABPN1/CELF1/CELF2/FXR1/HNRNPA1/PRDX6/RNPS1/SF1/YWHAZ/AXIN2/DCP1A/MBNL2/PSMD7/PUF60/QKI/SERBP1/SRSF10/TAF15/YTHDC1/SAMD4A/EXOSC3/PRKCD/SRSF7/ZFP36L1/AHCYL1/CELF6/FMR1/GTPBP1/PAIP1/RBM5/SRSF6/TNRC6A/TOB1/HNRNPA0/RNF20/IGF2BP2/MBNL1…	155
GO:0043484	regulation of RNA splicing	4e-09	1.24e-07	7.8e-08	AHNAK/DDX5/FASTK/HABP4/HSPA8/REST/SRPK2/ZBTB7A/DAZAP1/FXR2/HNRNPK/RBM20/RBM24/RBM7/CELF1/CELF2/FXR1/HNRNPA1/PRDX6/RNPS1/SF1/ESRP1/MBNL2/PIK3R1/PUF60/QKI/SRSF10/YTHDC1/PTBP2/SRSF7/CELF6/FMR1/RBM5/SRSF6/MBNL1/KHDRBS2/NCL/CELF4/CLK3/RRP1B/RBM23/SRSF1/RBM10/CELF3/MBNL3/TIA1/NOVA1/SFSWAP/SRSF5/FAM172A/U2AF2/WTAP/HNRNPL/HNRNPF/HNRNPH2/SREK1/SRSF9/RBM25/DYRK1A/HNRNPA2B1/KHDRBS3/RBFOX2/RBM12/SRPK1/CLK1/T…	82
GO:0050684	regulation of mRNA processing	5.7e-09	1.7e-07	1.07e-07	DDX5/HSPA8/PAF1/REST/SRPK2/ZBTB7A/CPEB3/DAZAP1/FXR2/HNRNPK/RBM24/RBM7/PABPN1/CELF1/CELF2/FXR1/HNRNPA1/PRDX6/RNPS1/SF1/MBNL2/PUF60/QKI/SRSF10/YTHDC1/SRSF7/ZFP36L1/AHCYL1/CELF6/FMR1/RBM5/SRSF6/RNF20/MBNL1/KHDRBS2/NCL/SLTM/CELF4/RBM23/SRSF1/RBM10/CELF3/MBNL3/TIA1/NOVA1/SFSWAP/SRSF5/FAM172A/SUPT6H/U2AF2/CPEB1/WTAP/HNRNPL/SREK1/SRSF9/RBM25/DYRK1A/HNRNPA2B1/KHDRBS3/RBFOX2/SRPK1/TRA2B/PTBP1/SLC39A5/SRSF…	80
GO:0031050	dsRNA processing	0.000258069	0.00179451	0.00112968	DDX5/MYCN/STAT3/NCOR2/LIN28A/LIN28B/TRIM71/IL6/NCOR1/AGO4/MAP2K1/SMAD3/TNF/DICER1/PPP3CA/SMAD1/TSNAX/TSN/ESR1/SMAD2/DGCR8/TGFB1/AGO1/SNIP1/HNRNPA2B1/EGFR/DROSHA/PRKRA/PUM2	29
GO:0061013	regulation of mRNA catabolic process	0.00103698	0.00551971	0.00347478	CNOT6L/CNOT7/E2F1/FASTK/HSPA8/MEX3D/NANOS1/NPM1/UBC/CPEB3/FXR2/PDE12/XRN1/DIS3/MAPK14/PSMB8/RBM24/TRIM71/BTG2/ELAVL4/GDNF/FXR1/YWHAZ/AXIN2/DCP1A/PSMD7/SERBP1/TAF15/SAMD4A/EXOSC3/PRKCD/ZFP36L1/FMR1/GTPBP1/PAIP1/TNRC6A/TOB1/HNRNPA0/IGF2BP2/SYNCRIP/SET/PSMF1/RBM10/MOV10/VIM/VIP/YBX1/ELAVL1/TNPO1/YWHAB/PSMA4/LARP1/MTOR/ZFP36L2/TARDBP/APEX1/CSDC2/DCP2/ROCK2/UBB/YTHDF2/PABPC1/ROCK1/TNRC6C/YTHDF3/ALKBH5…	84
GO:0043488	regulation of mRNA stability	0.00195444	0.00925668	0.00582728	CNOT6L/E2F1/FASTK/HSPA8/MEX3D/NPM1/UBC/CPEB3/FXR2/PDE12/XRN1/DIS3/MAPK14/PSMB8/RBM24/TRIM71/ELAVL4/GDNF/FXR1/YWHAZ/AXIN2/DCP1A/PSMD7/SERBP1/TAF15/SAMD4A/EXOSC3/PRKCD/ZFP36L1/FMR1/PAIP1/HNRNPA0/IGF2BP2/SYNCRIP/SET/PSMF1/RBM10/MOV10/VIM/VIP/YBX1/ELAVL1/TNPO1/YWHAB/PSMA4/LARP1/MTOR/ZFP36L2/TARDBP/APEX1/CSDC2/DCP2/ROCK2/UBB/YTHDF2/PABPC1/ROCK1/YTHDF3/ALKBH5/MYEF2/DND1/FASTKD5/KHSRP/PSMA1/YBX3/ZFP36/P…	75
GO:0050658	RNA transport	0.00293669	0.0131458	0.00827553	CDC40/NPM1/NUP35/TGFBR2/ATXN2/NUP210/NXF1/PARP11/SMG5/FYTTD1/PABPN1/RAN/HNRNPA1/RNPS1/EIF4E/EIF5A/KIF5C/NUP50/PURA/QKI/SEH1L/SIDT2/SRSF11/YTHDC1/ZC3H11A/SRSF7/ZFP36L1/FLOT1/FMR1/MYO1C/RFTN1/SRSF6/SMG7/IGF2BP2/NXT2/SRSF1/POLDIP3/RFTN2/SDAD1/YBX1/EIF5A2/G3BP2/NUP43/TSC1/SRSF5/SMG6/SUPT6H/U2AF2/AGFG1/NUP62CL/TERF2/UPF2/CASC3/POM121C/SRSF9/THOC1/PHAX/HNRNPA2B1/NUP188/MCM3AP/ALKBH5/SRSF2/ARC/NUP54/RBM…	79
GO:0043487	regulation of RNA stability	0.00332046	0.0144425	0.00909183	CNOT6L/E2F1/FASTK/HSPA8/MEX3D/NPM1/UBC/CPEB3/FXR2/PDE12/XRN1/DIS3/LIN28B/MAPK14/PSMB8/RBM24/TNFRSF1B/TRIM71/ELAVL4/GDNF/FXR1/YWHAZ/AXIN2/DCP1A/PSMD7/SERBP1/TAF15/SAMD4A/EXOSC3/PRKCD/ZFP36L1/FMR1/PAIP1/HNRNPA0/IGF2BP2/SYNCRIP/SET/PSMF1/RBM10/MOV10/VIM/VIP/YBX1/ELAVL1/TNPO1/YWHAB/PSMA4/LARP1/MTOR/ZFP36L2/TARDBP/APEX1/CSDC2/DCP2/ROCK2/UBB/YTHDF2/PABPC1/ROCK1/YTHDF3/ALKBH5/MYEF2/DND1/FASTKD5/KHSRP/PS…	77
GO:0031053	primary miRNA processing	0.00419492	0.0173225	0.0109049	STAT3/LIN28B/IL6/SMAD3/SMAD1/SMAD2/DGCR8/HNRNPA2B1/DROSHA	9
GO:0006403	RNA localization	0.00514973	0.0203028	0.0127811	CDC40/MEX3D/NPM1/NUP35/TGFBR2/ZNF385A/ATXN2/NUP210/NXF1/PARP11/SMG5/FYTTD1/NHP2/PABPN1/RAN/CCT3/HNRNPA1/RNPS1/BICD1/EIF4E/EIF5A/KIF5C/NUP50/PURA/QKI/SEH1L/SIDT2/SRSF11/YTHDC1/ZC3H11A/EXOSC3/SRSF7/ZFP36L1/FLOT1/FMR1/MYO1C/RFTN1/SRSF6/SMG7/IGF2BP2/NXT2/SRSF1/POLDIP3/RFTN2/SDAD1/YBX1/EIF5A2/G3BP2/NUP43/TSC1/SRSF5/SMG6/SUPT6H/U2AF2/AGFG1/NUP62CL/TERF2/UPF2/CASC3/POM121C/SRSF9/THOC1/CCT6A/DCP2/PHAX/HN…	90
GO:0050779	RNA destabilization	0.00680282	0.0254948	0.0160495	CNOT6L/MEX3D/CPEB3/LIN28B/RBM24/TNFRSF1B/TRIM71/ZFP36L1/MOV10/ZFP36L2/TARDBP/ROCK2/YTHDF2/ROCK1/YTHDF3/DND1/KHSRP/ZFP36	18
GO:0048255	mRNA stabilization	0.00812227	0.0295131	0.0185791	E2F1/MAPK14/RBM24/ELAVL4/GDNF/AXIN2/TAF15/PAIP1/HNRNPA0/SYNCRIP/RBM10/VIP/YBX1/ELAVL1/LARP1/MTOR/TARDBP/PABPC1/DND1/YBX3/ZFP36/ANGEL2/HNRNPU/FUS	24
GO:0051028	mRNA transport	0.00880745	0.031488	0.0198223	CDC40/NUP35/NUP210/NXF1/PARP11/SMG5/FYTTD1/PABPN1/HNRNPA1/RNPS1/EIF4E/EIF5A/KIF5C/NUP50/QKI/SEH1L/SRSF11/YTHDC1/ZC3H11A/SRSF7/ZFP36L1/FMR1/MYO1C/SRSF6/SMG7/IGF2BP2/NXT2/SRSF1/POLDIP3/EIF5A2/G3BP2/NUP43/SRSF5/SMG6/SUPT6H/U2AF2/AGFG1/UPF2/CASC3/POM121C/SRSF9/THOC1/HNRNPA2B1/NUP188/MCM3AP/ALKBH5/SRSF2/ARC/NUP54/KHSRP/NUP153/NUP160/ZFP36/HSF1/CHTOP/ENY2/WDR33/CPSF4/MAGOHB/NCBP2	60
GO:0061157	mRNA destabilization	0.0145691	0.0472635	0.0297534	CNOT6L/MEX3D/CPEB3/RBM24/TRIM71/ZFP36L1/MOV10/ZFP36L2/TARDBP/ROCK2/YTHDF2/ROCK1/YTHDF3/DND1/KHSRP/ZFP36	16
GO:0030111	regulation of Wnt signaling pathway	7.61611e-11	3.38575e-09	2.1314e-09	AMER2/APCDD1/APP/BAMBI/CAPRIN2/CSNK1G1/DAB2/LYPD6/SOX4/STK11/TCF7L1/TMEM64/TNKS2/TLE4/CTNNBIP1/APC/CBFB/CSNK2A1/FGFR2/GRB10/LRP4/MAPK14/PPP2CA/PSMB8/TNFAIP3/CHD8/BMP2/FGF9/NOG/PIN1/STK3/UBR5/LMBR1L/RNF220/AXIN2/BTRC/CCDC88C/FZD6/GNAQ/GSKIP/KANK1/LATS2/LRP6/NKD1/PPP2R1A/PSMD7/RECK/RSPO3/SALL1/SMURF2/TRABD2B/WIF1/WNT10B/WNT3A/YAP1/SMAD3/BICC1/RSPO2/SNAI2/TCF7L2/WNK1/CCNY/ISL1/SOX2/SPIN1/TMEM170B/TM…	172
GO:0001837	epithelial to mesenchymal transition	2.77921e-10	1.0825e-08	6.81454e-09	BAMBI/DAB2/DDX5/HAS2/HIF1A/HMGA2/SMAD7/TGFB1I1/TGFBR2/TMEM100/GATA3/PTEN/TBX5/CRB2/FGFR2/PPP2CA/SPRED2/BMP2/JAG1/NOG/SPRED1/SPRY1/TGFBR1/IL6/TGFB2/AXIN2/FGFR1/LRP6/PDCD4/RTN4/TGFBR3/WNT4/SMAD3/CLASP1/SNAI2/TCF7L2/ACVR1/EOMES/FOXF2/ISL1/PDPN/SMAD2/ALX1/DLG5/FOXA1/BMP5/COL1A1/GREM1/SNAI1/SOX9/DAB2IP/KBTBD8/TRIM62/SPRED3/DAG1/EFNA1/IL17RD/TGFB1/MTOR/DACT3/EZH2/HNRNPAB/MSX1/SDCBP/SPRY2/WNT16/GCNT2/LD…	83
GO:0007219	Notch signaling pathway	2.99916e-09	9.61819e-08	6.05485e-08	APP/KAT2B/STAT3/TGFBR2/TMEM100/ZBTB7A/BCL6/BMP2K/ONECUT1/LFNG/SEL1L/ADAM10/BMP2/JAG1/NCSTN/PTP4A3/NEUROD4/TGFB2/TSPAN14/CHAC1/DLL1/FAT4/FBXW7/MIB1/TSPAN5/YAP1/ZNF423/SNAI2/CEBPA/CNTN1/HES1/HIF1AN/SLC35C1/KIT/MESP1/SORBS2/CDK6/FOXA1/HNF1B/APH1B/GDPD5/ROBO1/ROBO2/DLL4/GATA5/MAML1/PDCD10/PSEN2/SNAI1/SOX9/YBX1/DTX2/GATA2/WWP2/PBX1/BEND6/ASCL1/DLK2/HES7/CBFA2T2/KCNA5/MAML3/NOTCH2/POGLUT1/EGFL7/TRAF7/S…	98
GO:0072331	signal transduction by p53 class mediator	5.4434e-08	1.2355e-06	7.77773e-07	ACER2/AEN/CDKN1A/CNOT6L/CNOT7/DDX5/E2F1/RBBP7/RPA2/SOX4/STK11/TNKS1BP1/TOPORS/TP73/USP28/ZNF385A/RBL2/E2F7/HNRNPK/BCL2L12/BRPF1/CASP2/CSNK2A1/MAPK14/TAF9B/TP53INP1/TRIAP1/BTG2/SPRED2/PIN1/RFFL/SPRED1/BCL2/CARM1/CDK5R1/CHEK1/PHLDA3/PLAGL1/PPM1D/PRKAB2/TAF15/TBP/PHF20/DDIT4/HEXIM1/RNF34/SIRT1/SNAI2/NDRG1/PPP1R13B/PPP1R13L/MDM4/TAF3/MAPKAPK5/CDK2/RBBP8/TAF5/JMY/RPS6KA6/TAF11/SSRP1/CDIP1/SNAI1/TAF4B/…	122
GO:0000187	activation of MAPK activity	1.553e-07	3.13812e-06	1.97552e-06	MAP3K11/MAP3K12/MAP3K5/MAP3K9/MAPK1/TAOK2/TNFSF11/TP73/UBC/MAP3K2/MAP3K13/MAP3K7/DUSP6/MAP2K7/MAP3K10/MAPK14/AVPI1/BMP2/TLR4/UBE2V1/PAK3/CRKL/GHR/INSR/IRAK2/MAP2K1/RET/TAB3/TNF/PLCE1/THBS1/MAPKAPK5/FRS2/IGF1/KIT/DUSP7/DUSP9/TRAF6/DUSP5/GNG3/PIK3CB/STK39/DAB2IP/MAP2K4/ADORA2B/NTF3/CXCR4/PTPN1/GRM1/GRM4/MAP2K6/NTRK3/TAOK1/CD81/PRKAA1/PROK2/TGFA/S1PR2/UBE2N/FGF10/MDFIC/UBB/HGF/SHC1/TAB2/EGF/MAP2K3/W…	78
GO:0038127	ERBB signaling pathway	3.35463e-06	4.46776e-05	2.81255e-05	APP/ERBB3/EREG/GAB1/MAPK1/PTPN3/RASSF2/RPS6KA5/SOS1/TSG101/PIK3CA/PTPN18/SH3TC2/SPRY1/FASLG/CBLC/FBXW7/PIK3R1/PTPRJ/PTPRR/RTN4/SH3GL2/SOCS5/CBLB/ARF4/CCDC88A/CDC37/CUL5/GRB2/HBEGF/PLCE1/SH3KBP1/CDC42/RHBDF2/ERBB2/FER/STAM2/PTPN12/MVB12B/PIK3C2A/PLCG1/ABL1/ADRA2A/RAB7A/SOX9/DAB2IP/HSP90AA1/NCK2/FAM83B/TGFB1/TGFA/SLC30A10/SPRY2/SNX5/ADAM17/CBL/SHC1/EGFR/ERRFI1/PSEN1/ERBB4/GRB7/EGF/KIF16B/NRG1/IQGAP…	70
GO:0042110	T cell activation	6.72289e-05	0.000583254	0.000367171	CD274/IRF1/MAP3K8/PDCD1LG2/RORC/SMAD7/SOCS6/SOS1/SOX4/STAT3/STK11/TGFBR2/TNFRSF21/TNFSF11/BCL6/GATA3/NEDD4/PIK3CA/RORA/TFRC/BTN2A2/CBFB/FLOT2/IFNG/IRF4/LFNG/PRDM1/SIT1/SLC7A1/THY1/TNFRSF1B/TNFSF4/VTCN1/EFNB1/NCSTN/TMEM98/YES1/IL6/LMBR1L/PAK3/SOX12/ATP7A/BCL2/BTLA/CCND3/CD28/CHD7/CYP26B1/EBI3/EFNB2/FKBP1A/IHH/MYB/PAG1/PIK3R1/SOCS5/TNFSF13B/WNT4/ZBTB16/SMAD3/CARD11/DUSP10/IL1A/LMO1/LRRC32/PAWR/ZFP3…	185
GO:0001782	B cell homeostasis	8.91603e-05	0.000743502	0.000468051	HIF1A/SOS1/DOCK11/BAK1/TNFAIP3/BCL2/TNFSF13B/BCL2L11/BCL10/MEF2C/ABL1/LYN/SPNS2/NCKAP1L/PPP2R3C/ADA/DOCK10/BAX/CASP3	19
GO:0070849	response to epidermal growth factor	9.21031e-05	0.000765073	0.00048163	MAPK1/PPP1R9B/BAG4/SNAI2/ZFP36L1/DUSP22/INPP5K/ERBB2/NCL/PTPN12/COL1A1/PLCG1/SOX9/DAB2IP/ASCL1/PAX2/ZFP36L2/CBL/EGFR/ERRFI1/ERBB4/IQGAP1/KNSTRN/PDPK1/ID1/ZFP36/STAT5B	27
GO:0030098	lymphocyte differentiation	0.000203251	0.00148544	0.000935115	DNAJB9/HMGB3/IRF1/RORC/SMAD7/SOS1/SOX4/STAT3/STK11/TGFBR2/ZBTB7A/BCL6/DOCK11/GATA3/ONECUT1/RORA/BAK1/BTN2A2/CBFB/IFNG/IRF4/LFNG/PRDM1/SYVN1/TNFSF4/KLF6/TMEM98/IL6/LMBR1L/SOX12/ATP7A/BCL2/CD28/CHD7/CYP26B1/DLL1/FLT3/IHH/MYB/PIK3R1/PTPRJ/SOCS5/WNT4/ZBTB16/CARD11/DUSP10/IL1A/PLCL2/ZFP36L1/EGR3/EOMES/KDELR1/SP3/TPD52/SOX13/ERBB2/KIT/RUNX1/CDK6/EGR1/FZD5/LRRC8A/SATB1/FOXN1/ITPKB/RNF41/RUNX2/IL11/POU2A…	143
GO:0007179	transforming growth factor beta receptor signaling pathway	6.67352e-11	3.0294e-09	1.90707e-09	ADAM9/BAMBI/DAB2/FURIN/RASL11B/SMAD7/STK11/TGFB1I1/TGFBR2/UBC/ZBTB7A/ZFYVE9/MAP3K7/ONECUT1/CDH5/CDKN2B/CGN/ITGA8/SPRED2/FBN1/PIN1/SPRED1/SPRY1/TGFBR1/APPL2/LTBP4/TGFB2/BMPR1A/FERMT2/FNTA/SMAD5/SMURF2/TGFBR3/ZYX/SMAD3/LRRC32/SIRT1/ACVR1/CHST11/CITED2/CREB1/DUSP22/PEG10/SMAD1/SOX11/THBS1/ZNF451/FUT8/FOXH1/SMAD2/HPGD/ONECUT2/PTPRK/DKK3/GLG1/SMURF1/HTRA3/SKIL/APPL1/ASPN/CDKN1C/COL1A2/ING2/SKI/AMHR2/D…	105
GO:0048010	vascular endothelial growth factor receptor signaling pathway	1.22193e-05	0.000138428	8.71436e-05	CRK/HIF1A/NEDD4/PIK3CA/GRB10/MAPK14/VAV3/FGF9/NCKAP1/VEGFA/ITGB3/ELMO2/FGF18/PIK3R1/SH2D2A/ELMO1/PRKD1/RAC1/CDC42/FZD4/PGF/PIK3CB/DAB2IP/ITGA5/ITGAV/HSP90AA1/NCK1/PTPN1/CADM4/KDR/NCK2/NCKAP1L/PIK3R2/PXN/VEGFC/FGF10/NRP1/ROCK2/MMRN2/RHOA/ROCK1/SULF1/EPN2/NRP2/PRKCB/SHB/VAV2/VEGFB/WASF2/PAK2	50

## Sheet: Table S2
Table S2: Differential expression analysis of the m6A target miRNAs between cancer and non-cancer control in serum
ID	Fold change	AveExpr	t	P.Value	adj.P.Val	B
hsa-miR-6785-5p	0.887029	8.43491	-14.2439	9.90526e-46	2.2584e-43	92.8351
hsa-miR-195-5p	1.52343	1.43334	13.3375	2.41363e-40	2.75154e-38	80.5189
hsa-miR-221-3p	1.46557	3.41589	12.9223	5.44161e-38	4.13562e-36	75.1417
hsa-miR-744-5p	1.12082	8.376	11.9117	1.45664e-32	8.30285e-31	62.747
hsa-miR-320d	1.42018	3.29678	11.0454	2.98607e-28	1.36165e-26	52.911
hsa-miR-320b	1.26089	5.06949	10.9333	1.02308e-27	3.88772e-26	51.6917
hsa-miR-320a	1.19095	5.98707	10.8591	2.29694e-27	7.48145e-26	50.8911
hsa-miR-16-5p	1.43877	2.36526	10.5813	4.52271e-26	1.28897e-24	47.9418
hsa-miR-320c	1.2917	4.09383	10.3755	3.91987e-25	9.93034e-24	45.8054
hsa-miR-17-3p	1.35271	4.37509	9.85219	7.90107e-23	1.80144e-21	40.5595
hsa-miR-4454	1.17912	10.1686	9.47711	3.00898e-21	6.2368e-20	36.9643
hsa-miR-222-3p	1.35576	1.95751	9.44157	4.21818e-21	8.01455e-20	36.6307
hsa-miR-320e	1.37109	3.09919	9.13701	7.25142e-20	1.27179e-18	33.8235
hsa-miR-26a-5p	1.35553	2.31619	8.52056	1.74162e-17	2.83636e-16	28.42
hsa-miR-19b-3p	1.31921	2.06575	8.33477	8.4519e-17	1.28469e-15	26.8647
hsa-miR-374b-3p	1.22924	-0.227063	8.30435	1.09111e-16	1.55484e-15	26.6133
hsa-miR-181a-5p	1.28822	2.2245	8.27579	1.38568e-16	1.85844e-15	26.3781
hsa-miR-130b-3p	1.29622	1.41801	8.20142	2.57221e-16	3.25814e-15	25.7694
hsa-miR-186-3p	1.25	0.681629	8.16448	3.49045e-16	4.18854e-15	25.469
hsa-miR-20a-5p	1.30046	1.12419	8.14989	3.93646e-16	4.48757e-15	25.3507
hsa-miR-328-5p	1.03587	11.1092	8.13206	4.5578e-16	4.94847e-15	25.2065
hsa-miR-151a-5p	1.3386	1.1074	8.08642	6.62462e-16	6.86552e-15	24.8387
hsa-miR-140-3p	1.31968	1.58184	8.03649	9.94934e-16	9.86282e-15	24.4387
hsa-miR-17-5p	1.30552	1.86494	8.022	1.11902e-15	1.06307e-14	24.3232
hsa-miR-26b-5p	1.31059	1.15659	8.01531	1.18142e-15	1.07745e-14	24.2698
hsa-miR-18a-5p	1.28955	1.15256	8.00849	1.24846e-15	1.09481e-14	24.2155
hsa-miR-6845-5p	0.957922	9.50463	-7.93074	2.33565e-15	1.97232e-14	23.5997
hsa-miR-3607-5p	1.25205	0.0166531	7.89245	3.17274e-15	2.58352e-14	23.2987
hsa-miR-101-3p	1.30512	1.36827	7.8825	3.43478e-15	2.70044e-14	23.2207
hsa-miR-19a-3p	1.23516	0.0635476	7.84766	4.53177e-15	3.35203e-14	22.9483
hsa-miR-32-5p	1.28695	1.37927	7.84694	4.55759e-15	3.35203e-14	22.9427
hsa-miR-106a-5p	1.27835	1.03524	7.82758	5.31367e-15	3.78599e-14	22.7919
hsa-miR-7-5p	1.27651	0.618037	7.76656	8.59899e-15	5.94112e-14	22.319
hsa-miR-6516-3p	1.21264	-0.180825	7.68941	1.57228e-14	1.05435e-13	21.7262
hsa-miR-424-3p	1.27261	1.39296	7.6684	1.8512e-14	1.20592e-13	21.5659
hsa-miR-99a-5p	1.31028	2.10959	7.62834	2.52456e-14	1.59889e-13	21.2613
hsa-miR-191-5p	1.34994	4.20397	7.59701	3.21418e-14	1.98063e-13	21.0242
hsa-miR-1973	1.25943	1.40161	7.5735	3.85061e-14	2.31037e-13	20.8468
hsa-miR-106b-5p	1.25834	1.46021	7.56764	4.02758e-14	2.35459e-13	20.8027
hsa-miR-497-3p	1.24757	0.11698	7.5471	4.71316e-14	2.6865e-13	20.6484
hsa-miR-425-5p	1.21963	0.419743	7.39442	1.49749e-13	8.32749e-13	19.5142
hsa-miR-331-5p	1.25421	0.442643	7.35876	1.95517e-13	1.06138e-12	19.2527
hsa-miR-151b	1.30892	1.37726	7.32488	2.51625e-13	1.3342e-12	19.0053
hsa-miR-126-3p	1.26958	1.59216	7.30165	2.98952e-13	1.54912e-12	18.8363
hsa-miR-454-3p	1.21619	-0.0714671	7.25262	4.29341e-13	2.17533e-12	18.4815
hsa-miR-503-5p	1.24396	1.27004	7.23037	5.05605e-13	2.50604e-12	18.3212
hsa-miR-301a-3p	1.24917	0.681389	7.18584	7.00325e-13	3.39732e-12	18.002
hsa-miR-10b-5p	1.26045	1.22922	7.15049	9.05772e-13	4.30242e-12	17.7499
hsa-miR-30e-5p	1.23684	0.986488	7.14705	9.28659e-13	4.32111e-12	17.7255
hsa-miR-103a-3p	1.3199	2.63557	7.14071	9.72322e-13	4.43379e-12	17.6805
hsa-miR-3607-3p	1.21564	-0.140853	7.1285	1.06231e-12	4.74915e-12	17.5938
hsa-miR-27b-5p	1.20258	-0.00312634	7.07981	1.50939e-12	6.61808e-12	17.2497
hsa-miR-3609	1.20327	-0.084823	6.95337	3.71807e-12	1.57752e-11	16.3672
hsa-miR-186-5p	1.23971	1.12739	6.95029	3.7998e-12	1.57752e-11	16.3459
hsa-miR-374c-5p	1.1984	0.193541	6.95008	3.80541e-12	1.57752e-11	16.3444
hsa-miR-92a-3p	1.14994	6.05113	6.91734	4.79326e-12	1.95154e-11	16.1186
hsa-miR-148a-3p	1.21461	0.175588	6.91409	4.90425e-12	1.9617e-11	16.0962
hsa-miR-181c-5p	1.22369	0.588875	6.868	6.7739e-12	2.66284e-11	15.7802
hsa-miR-374b-5p	1.19207	0.113878	6.84472	7.96813e-12	3.07921e-11	15.6214
hsa-miR-660-5p	1.22037	0.456171	6.83573	8.48229e-12	3.22327e-11	15.5602
hsa-miR-148a-5p	1.21689	0.261153	6.75424	1.49019e-11	5.56988e-11	15.0093
hsa-miR-151a-3p	1.21772	2.21099	6.68624	2.37287e-11	8.72602e-11	14.5546
hsa-miR-421	1.20157	0.361438	6.65217	2.99082e-11	1.08239e-10	14.3284
hsa-miR-619-3p	1.21389	0.2272	6.6153	3.83706e-11	1.36695e-10	14.085
hsa-miR-107	1.27072	2.94919	6.60075	4.23203e-11	1.47334e-10	13.9894
hsa-miR-152-3p	1.22999	0.94232	6.5996	4.26492e-11	1.47334e-10	13.9818
hsa-miR-181c-3p	1.20043	0.819971	6.56713	5.30268e-11	1.80449e-10	13.7691
hsa-miR-27b-3p	1.24238	2.12731	6.55589	5.71686e-11	1.91683e-10	13.6957
hsa-miR-6799-5p	0.965528	9.00279	-6.54686	6.07219e-11	1.98396e-10	13.6368
hsa-miR-29c-3p	1.23303	1.66553	6.54639	6.0911e-11	1.98396e-10	13.6338
hsa-miR-30a-3p	1.21108	1.93754	6.52643	6.95791e-11	2.23437e-10	13.5039
hsa-miR-122-5p	1.2381	2.96567	6.51711	7.40239e-11	2.34409e-10	13.4434
hsa-miR-181d-5p	1.20408	0.869071	6.46264	1.06154e-10	3.28485e-10	13.0916
hsa-miR-1307-5p	1.16289	2.95604	6.46199	1.06614e-10	3.28485e-10	13.0874
hsa-miR-182-3p	1.2161	1.12508	6.38646	1.74906e-10	5.31716e-10	12.6045
hsa-miR-20b-5p	1.23761	1.68237	6.37963	1.82871e-10	5.48614e-10	12.561
hsa-miR-3195	1.04047	8.13131	6.36955	1.9526e-10	5.78173e-10	12.4971
hsa-miR-30a-5p	1.21706	1.15833	6.36659	1.99052e-10	5.81844e-10	12.4783
hsa-miR-455-5p	1.17778	-0.0739153	6.35481	2.14882e-10	6.20166e-10	12.4037
hsa-miR-28-5p	1.21714	2.3403	6.34701	2.26024e-10	6.44169e-10	12.3544
hsa-miR-218-5p	1.21023	0.664333	6.32432	2.61751e-10	7.36781e-10	12.2114
hsa-miR-423-3p	1.17536	3.56616	6.31965	2.69761e-10	7.50067e-10	12.182
hsa-miR-28-3p	1.22417	1.68494	6.2567	4.04178e-10	1.11027e-09	11.7879
hsa-miR-182-5p	1.20513	1.16285	6.2539	4.1147e-10	1.11685e-09	11.7705
hsa-miR-140-5p	1.20421	0.980661	6.25041	4.20753e-10	1.12861e-09	11.7488
hsa-miR-221-5p	1.17473	-0.119023	6.23658	4.59556e-10	1.21836e-09	11.6628
hsa-miR-15a-5p	1.22931	1.37191	6.16421	7.27017e-10	1.90529e-09	11.2161
hsa-miR-93-3p	1.20692	1.69938	6.15479	7.71416e-10	1.99867e-09	11.1583
hsa-miR-101-5p	1.20265	1.14097	6.14504	8.20206e-10	2.1012e-09	11.0986
hsa-miR-10b-3p	1.18186	0.17219	6.05331	1.45375e-09	3.68283e-09	10.5416
hsa-miR-126-5p	1.19909	1.09096	6.05033	1.48079e-09	3.7101e-09	10.5237
hsa-miR-4286	1.09789	6.628	6.03773	1.60091e-09	3.96748e-09	10.4478
hsa-miR-15b-5p	1.21074	2.57143	5.98672	2.19139e-09	5.37244e-09	10.1424
hsa-miR-27a-5p	1.21352	1.38361	5.98367	2.23264e-09	5.41533e-09	10.1243
hsa-miR-10a-5p	1.18068	0.111129	5.95973	2.5848e-09	6.20352e-09	9.98192
hsa-miR-301a-5p	1.18873	0.555254	5.93737	2.96206e-09	7.03489e-09	9.84949
hsa-miR-10a-3p	1.18241	0.306811	5.89858	3.74744e-09	8.80842e-09	9.62094
hsa-miR-455-3p	1.18459	0.436702	5.8661	4.5581e-09	1.06046e-08	9.43069
hsa-miR-30e-3p	1.18394	0.852876	5.84857	5.06435e-09	1.16634e-08	9.32839
hsa-miR-1307-3p	1.1224	7.07997	5.83541	5.47966e-09	1.24936e-08	9.25185
hsa-miR-18b-5p	1.20078	1.26271	5.81376	6.23597e-09	1.40772e-08	9.1263
hsa-miR-30d-5p	1.125	4.14848	5.81208	6.29902e-09	1.40802e-08	9.11654
hsa-miR-30d-3p	1.17017	0.12141	5.80781	6.46113e-09	1.43023e-08	9.09187
hsa-miR-19a-5p	1.21258	1.23026	5.8006	6.74465e-09	1.47864e-08	9.05017
hsa-miR-1180-3p	1.18655	0.684059	5.79026	7.17223e-09	1.5574e-08	8.9905
hsa-miR-148b-3p	1.20885	1.61233	5.78327	7.47612e-09	1.60807e-08	8.95022
hsa-miR-381-3p	1.1881	1.01987	5.66854	1.46741e-08	3.11165e-08	8.29599
hsa-miR-20a-3p	1.18074	1.31146	5.66778	1.47394e-08	3.11165e-08	8.29169
hsa-miR-27a-3p	1.2014	1.82311	5.63933	1.73877e-08	3.63706e-08	8.13149
hsa-miR-1180-5p	1.15826	0.91826	5.62699	1.86748e-08	3.87077e-08	8.06228
hsa-miR-342-5p	1.11619	5.66681	5.59022	2.3084e-08	4.74158e-08	7.85687
hsa-miR-148b-5p	1.18884	0.381909	5.5788	2.46493e-08	5.0179e-08	7.79331
hsa-miR-106a-3p	1.20441	2.14787	5.55405	2.83995e-08	5.73016e-08	7.65613
hsa-miR-92b-3p	1.1338	4.95225	5.49097	4.064e-08	8.128e-08	7.30914
hsa-miR-25-3p	1.17127	1.82569	5.42648	5.83914e-08	1.15767e-07	6.95848
hsa-miR-93-5p	1.16543	2.0611	5.42086	6.02547e-08	1.18432e-07	6.9281
hsa-miR-92b-5p	1.04635	9.13164	5.41644	6.17584e-08	1.2035e-07	6.90426
hsa-miR-23c	1.18285	1.80988	5.3543	8.71885e-08	1.68466e-07	6.57087
hsa-miR-99a-3p	1.18411	1.17933	5.3082	1.12335e-07	2.15229e-07	6.32602
hsa-miR-32-3p	1.18364	1.08362	5.28707	1.26083e-07	2.39557e-07	6.21451
hsa-miR-128-3p	1.18356	1.31739	5.27326	1.35933e-07	2.56138e-07	6.14187
hsa-miR-20b-3p	1.15478	0.567114	5.25827	1.47467e-07	2.75595e-07	6.06324
hsa-miR-181b-5p	1.15904	1.07539	5.22988	1.71964e-07	3.18762e-07	5.91491
hsa-miR-500b-5p	1.14071	0.0532523	5.06749	4.08013e-07	7.50218e-07	5.0819
hsa-miR-7-1-3p	1.14209	0.343786	5.01377	5.39994e-07	9.84948e-07	4.81207
hsa-miR-22-5p	1.14901	1.51282	4.98846	6.15625e-07	1.11399e-06	4.68594
hsa-miR-3651	1.13627	2.30142	4.97489	6.60267e-07	1.18536e-06	4.61859
hsa-miR-181b-3p	1.13668	0.134007	4.86814	1.13832e-06	2.02763e-06	4.09505
hsa-miR-424-5p	1.162	1.50539	4.72842	2.28384e-06	4.03656e-06	3.42695
hsa-miR-15a-3p	1.14357	0.977493	4.62497	3.77866e-06	6.62718e-06	2.94476
hsa-miR-197-5p	1.04067	7.69942	4.61209	4.02026e-06	6.9971e-06	2.88546
hsa-miR-6871-3p	1.13226	2.35106	4.57933	4.70325e-06	8.12379e-06	2.73539
hsa-miR-1183	1.12322	0.146098	4.54563	5.52101e-06	9.46459e-06	2.58216
hsa-miR-194-5p	1.13459	1.39818	4.50936	6.55295e-06	1.11498e-05	2.41848
hsa-miR-210-3p	1.10094	3.96677	4.47213	7.80291e-06	1.31783e-05	2.25181
hsa-miR-361-5p	1.12833	1.55118	4.4191	9.98268e-06	1.67357e-05	2.01683
hsa-miR-6516-5p	1.11741	1.08522	4.3754	1.22049e-05	2.03118e-05	1.82529
hsa-miR-192-3p	1.14946	1.79705	4.33948	1.4378e-05	2.3755e-05	1.66925
hsa-miR-125a-3p	0.895796	4.92104	-4.30809	1.65749e-05	2.71875e-05	1.53394
hsa-miR-497-5p	1.12674	1.73355	4.30604	1.67291e-05	2.72445e-05	1.52513
hsa-miR-324-5p	1.13561	1.77383	4.29653	1.74613e-05	2.82353e-05	1.48438
hsa-miR-99b-5p	1.10635	2.96505	4.29415	1.76494e-05	2.83385e-05	1.47419
hsa-miR-181a-3p	1.1373	0.57382	4.27986	1.88202e-05	3.00071e-05	1.41311
hsa-miR-30c-5p	1.12793	2.1053	4.25358	2.11686e-05	3.3517e-05	1.30134
hsa-miR-4521	1.11567	1.22955	4.23375	2.31232e-05	3.63593e-05	1.21743
hsa-miR-15b-3p	1.11814	0.706682	4.232	2.33037e-05	3.6392e-05	1.21005
hsa-miR-485-5p	1.09787	2.72129	4.01578	5.9545e-05	9.23556e-05	0.321085
hsa-miR-6865-3p	1.04695	5.24902	3.90614	9.42037e-05	0.000145125	-0.111928
hsa-miR-210-5p	1.04352	5.4849	3.75035	0.000177273	0.000271264	-0.706655
hsa-miR-328-3p	1.05236	4.79871	3.61027	0.000306902	0.000466491	-1.22074
hsa-miR-671-5p	0.965833	6.82796	-3.60511	0.000313057	0.000472696	-1.2393
hsa-miR-374c-3p	1.08772	0.950193	3.54561	0.000392931	0.000589397	-1.45146
hsa-miR-324-3p	1.0786	3.3654	3.52513	0.000424571	0.000632695	-1.52367
hsa-miR-381-5p	1.10125	0.76469	3.37724	0.000734086	0.00108683	-2.03271
hsa-miR-484	1.04256	5.19503	3.32955	0.000872031	0.00128273	-2.19222
hsa-miR-6860	0.942414	4.79771	-3.24807	0.00116451	0.00170198	-2.45947
hsa-miR-1260a	1.03796	6.64629	3.19995	0.00137746	0.00200038	-2.61423
hsa-miR-454-5p	1.08714	0.905598	3.1351	0.00172134	0.00248396	-2.81911
hsa-miR-195-3p	1.09092	2.44036	3.0698	0.00214593	0.00307718	-3.02119
hsa-miR-4701-3p	0.928066	2.16967	-3.02915	0.00245673	0.00350084	-3.14486
hsa-miR-6845-3p	1.03558	5.35146	2.98604	0.00283089	0.00400896	-3.2742
hsa-miR-24-3p	1.06853	5.66782	2.9488	0.00319512	0.00449683	-3.38441
hsa-miR-106b-3p	1.0777	2.37681	2.94445	0.00324044	0.00453264	-3.39723
hsa-miR-149-3p	1.00967	9.49788	2.89449	0.00380339	0.00528764	-3.54272
hsa-miR-660-3p	1.07006	0.384447	2.78182	0.00541241	0.00747897	-3.86172
hsa-miR-4306	1.07246	3.16874	2.73987	0.00615387	0.0084523	-3.97727
hsa-miR-181d-3p	1.05445	3.67983	2.69756	0.00699291	0.0095472	-4.09201
hsa-miR-191-3p	1.0656	3.41648	2.63391	0.0084497	0.0114674	-4.2613
hsa-miR-152-5p	1.06275	1.20729	2.57723	0.00996938	0.0134498	-4.40865
hsa-miR-4728-5p	0.978342	7.30285	-2.5578	0.0105438	0.0141411	-4.45842
hsa-miR-331-3p	1.06394	2.95262	2.55168	0.0107307	0.0143076	-4.47402
hsa-miR-185-5p	1.06254	3.2067	2.49012	0.0127812	0.0169425	-4.62885
hsa-miR-3064-3p	1.06666	1.90111	2.45394	0.0141417	0.0185621	-4.71808
hsa-miR-193b-3p	1.0498	3.57485	2.45333	0.0141658	0.0185621	-4.71958
hsa-miR-766-5p	1.0637	1.03483	2.45028	0.0142864	0.0186131	-4.72704
hsa-miR-26b-3p	0.950449	2.89805	-2.43442	0.0149276	0.0193381	-4.76568
hsa-miR-192-5p	1.05634	2.90238	2.32885	0.0198806	0.0256089	-5.01655
hsa-miR-1306-5p	0.965226	4.39155	-2.11794	0.0341974	0.0438034	-5.48446
hsa-miR-485-3p	0.959557	2.99055	-1.9745	0.0483434	0.0615771	-5.77733
hsa-miR-744-3p	1.04918	1.02826	1.93115	0.0534844	0.0677469	-5.86182
hsa-miR-378a-3p	1.04373	2.03991	1.8345	0.0666002	0.0838941	-6.04341
hsa-miR-1234-3p	1.02238	5.14604	1.77914	0.0752368	0.0942528	-6.14322
hsa-miR-423-5p	0.98569	6.92932	-1.70554	0.0881155	0.109783	-6.2712
hsa-miR-6732-5p	1.00756	8.38158	1.69898	0.0893449	0.11071	-6.28235
hsa-miR-1306-3p	1.0453	0.965736	1.64489	0.100014	0.12326	-6.37259
hsa-miR-378a-5p	1.04381	2.3386	1.60421	0.10869	0.133233	-6.43855
hsa-miR-193b-5p	1.03188	3.99552	1.56805	0.116892	0.142521	-6.49579
hsa-miR-619-5p	1.02792	6.91621	1.53338	0.125203	0.151842	-6.54943
hsa-miR-99b-3p	1.03981	2.48841	1.51316	0.13026	0.157139	-6.58017
hsa-miR-138-1-3p	1.0359	2.47129	1.50792	0.131596	0.157916	-6.58807
hsa-miR-4324	0.965906	1.33039	-1.46464	0.143041	0.17075	-6.65227
hsa-miR-342-3p	1.03209	3.19598	1.45816	0.144818	0.171972	-6.66172
hsa-miR-25-5p	1.02822	3.98978	1.42752	0.153452	0.18128	-6.70585
hsa-miR-18a-3p	1.03561	1.52201	1.36996	0.170719	0.200639	-6.78619
hsa-miR-197-3p	0.978964	4.48294	-1.24172	0.214358	0.250635	-6.95332
hsa-miR-1825	0.976483	3.7542	-1.23512	0.216805	0.252201	-6.96148
hsa-miR-4502	1.03077	0.980063	1.232	0.21797	0.25227	-6.96533
hsa-miR-149-5p	1.02448	3.84581	1.22541	0.220439	0.253683	-6.9734
hsa-miR-4486	0.991696	7.44629	-1.22282	0.221417	0.253683	-6.97657
hsa-miR-4701-5p	0.980997	4.20336	-1.18606	0.235619	0.268605	-7.02076
hsa-miR-345-5p	1.02662	2.607	1.1544	0.248357	0.281718	-7.05774
hsa-miR-194-3p	0.976008	2.61139	-1.09286	0.274472	0.3098	-7.12675
hsa-miR-4284	1.02113	3.29902	0.995502	0.319509	0.358857	-7.22821
hsa-miR-671-3p	1.02221	2.79741	0.963231	0.335447	0.374912	-7.25976
hsa-miR-6799-3p	1.01958	2.62035	0.89986	0.36821	0.409521	-7.31868
hsa-miR-361-3p	0.983726	4.10323	-0.889819	0.373578	0.413475	-7.32765
hsa-miR-185-3p	1.01653	4.10509	0.815984	0.414523	0.456576	-7.3905
hsa-miR-29c-5p	1.02048	1.08592	0.79705	0.425435	0.466342	-7.40574
hsa-miR-766-3p	0.988929	4.77132	-0.757309	0.448877	0.489684	-7.43657
hsa-miR-877-5p	1.01607	3.58603	0.746971	0.455093	0.494101	-7.44433
hsa-miR-877-3p	0.987498	4.30921	-0.728002	0.466624	0.504219	-7.45829
hsa-miR-6732-3p	0.990094	4.83191	-0.671714	0.501776	0.539646	-7.49761
hsa-miR-125b-5p	1.01625	2.2605	0.661421	0.508353	0.544152	-7.50446
hsa-miR-6785-3p	0.990939	4.5807	-0.615599	0.538169	0.573376	-7.53366
hsa-miR-425-3p	1.0124	3.34358	0.580528	0.561568	0.595523	-7.5546
hsa-miR-18b-3p	1.01038	3.62627	0.559816	0.575614	0.606433	-7.56639
hsa-miR-345-3p	1.00703	5.62167	0.557528	0.577176	0.606433	-7.56766
hsa-miR-503-3p	1.00915	2.64222	0.420786	0.673918	0.704831	-7.63443
hsa-miR-6871-5p	0.991713	4.02722	-0.404558	0.685808	0.713992	-7.64111
hsa-miR-500b-3p	1.00667	2.26905	0.294815	0.768139	0.796072	-7.67941
hsa-miR-1281	1.00355	5.05493	0.250714	0.802039	0.827443	-7.69142
hsa-miR-6865-5p	0.996681	4.84416	-0.179899	0.857235	0.880403	-7.70664
hsa-miR-130b-5p	1.00391	1.95396	0.137228	0.890853	0.910827	-7.71339
hsa-miR-3064-5p	1.00334	2.85605	0.115884	0.907746	0.923956	-7.71609
hsa-miR-4728-3p	1.00119	5.17934	0.100801	0.91971	0.931973	-7.71772
hsa-miR-4647	0.997892	1.14136	-0.0853321	0.931999	0.940246	-7.71916
hsa-miR-222-5p	0.998926	0.844149	-0.0425927	0.966027	0.970282	-7.72189
hsa-miR-125a-5p	0.99979	2.76748	-0.00940167	0.992499	0.992499	-7.72275

## Sheet: Table S3
Table S3: Identification of eighteen candidate m6A target miRNAs used for constructing diagnostic signature
ID	Fold change	AveExpr	t	P.Value	adj.P.Val	B
hsa-miR-221-3p	1.46557	3.41589	12.9223	5.44161e-38	4.13562e-36	75.1417
hsa-miR-320b	1.26089	5.06949	10.9333	1.02308e-27	3.88772e-26	51.6917
hsa-miR-17-3p	1.35271	4.37509	9.85219	7.90107e-23	1.80144e-21	40.5595
hsa-miR-320e	1.37109	3.09919	9.13701	7.25142e-20	1.27179e-18	33.8235
hsa-miR-19b-3p	1.31921	2.06575	8.33477	8.4519e-17	1.28469e-15	26.8647
hsa-miR-181a-5p	1.28822	2.2245	8.27579	1.38568e-16	1.85844e-15	26.3781
hsa-miR-130b-3p	1.29622	1.41801	8.20142	2.57221e-16	3.25814e-15	25.7694
hsa-miR-151a-5p	1.3386	1.1074	8.08642	6.62462e-16	6.86552e-15	24.8387
hsa-miR-17-5p	1.30552	1.86494	8.022	1.11902e-15	1.06307e-14	24.3232
hsa-miR-3607-5p	1.25205	0.0166531	7.89245	3.17274e-15	2.58352e-14	23.2987
hsa-miR-191-5p	1.34994	4.20397	7.59701	3.21418e-14	1.98063e-13	21.0242
hsa-miR-1973	1.25943	1.40161	7.5735	3.85061e-14	2.31037e-13	20.8468
hsa-miR-106b-5p	1.25834	1.46021	7.56764	4.02758e-14	2.35459e-13	20.8027
hsa-miR-497-3p	1.24757	0.11698	7.5471	4.71316e-14	2.6865e-13	20.6484
hsa-miR-30e-5p	1.23684	0.986488	7.14705	9.28659e-13	4.32111e-12	17.7255
hsa-miR-103a-3p	1.3199	2.63557	7.14071	9.72322e-13	4.43379e-12	17.6805
hsa-miR-186-5p	1.23971	1.12739	6.95029	3.7998e-12	1.57752e-11	16.3459
hsa-miR-29c-3p	1.23303	1.66553	6.54639	6.0911e-11	1.98396e-10	13.6338

## Sheet: Table S4
Table S4: The median value of m6A-miRNAs signature in the 12 cancer types
Cancer	m6A-miRNAs
BLCA	0.0315367
BRCA	0.0348765
CRC	0.027706
ESCA	0.0371474
GBM	0.0448317
GC	0.0241528
HCC	0.02211
LC	0.0222196
OV	0.0689545
PAAD	0.105399
PRAD	0.0430622
SARC	0.0482658
Non-cancer	0.971659

## Sheet: Table S5
Table S5: Spearman correlation between the m6A-miRNAs signature and 18 candidate miRNAs
From	To	Cor	P value
m6A-miR	miR-103a-3p	-0.347814	1.6e-212
m6A-miR	miR-106b-5p	-0.14702	1.47e-37
m6A-miR	miR-130b-3p	-0.217175	7.22e-81
m6A-miR	miR-151a-5p	-0.329699	6.81e-190
m6A-miR	miR-17-3p	-0.628879	0
m6A-miR	miR-17-5p	-0.206581	3.5e-73
m6A-miR	miR-181a-5p	-0.262609	1.11e-118
m6A-miR	miR-186-5p	-0.212094	3.95e-77
m6A-miR	miR-191-5p	-0.470477	0
m6A-miR	miR-1973	-0.207937	3.83e-74
m6A-miR	miR-19b-3p	-0.182188	4.66e-57
m6A-miR	miR-221-3p	-0.299632	1.33e-155
m6A-miR	miR-29c-3p	-0.172341	3.71e-51
m6A-miR	miR-30e-5p	-0.174509	1.99e-52
m6A-miR	miR-320b	-0.55736	0
m6A-miR	miR-320e	-0.436619	0
m6A-miR	miR-3607-5p	-0.260843	4.64e-117
m6A-miR	miR-497-3p	-0.251764	6.35e-109
miR-103a-3p	miR-106b-5p	0.256008	1.1e-112
miR-103a-3p	miR-130b-3p	0.309668	1.32e-166
miR-103a-3p	miR-151a-5p	0.484168	0
miR-103a-3p	miR-17-3p	0.44939	0
miR-103a-3p	miR-17-5p	0.43573	0
miR-103a-3p	miR-181a-5p	0.536095	0
miR-103a-3p	miR-186-5p	0.33014	2e-190
miR-103a-3p	miR-191-5p	0.593877	0
miR-103a-3p	miR-1973	0.312614	6.41e-170
miR-103a-3p	miR-19b-3p	0.425142	0
miR-103a-3p	miR-221-3p	0.351177	6.83e-217
miR-103a-3p	miR-29c-3p	0.336631	2.25e-198
miR-103a-3p	miR-30e-5p	0.284407	9.9e-140
miR-103a-3p	miR-320b	0.325628	5.14e-185
miR-103a-3p	miR-320e	0.36373	1.11e-233
miR-103a-3p	miR-3607-5p	0.321443	4.44e-180
miR-103a-3p	miR-497-3p	0.228414	1.76e-89
miR-106b-5p	miR-130b-3p	0.322716	1.43e-181
miR-106b-5p	miR-151a-5p	0.244578	1.03e-102
miR-106b-5p	miR-17-3p	0.303912	3.05e-160
miR-106b-5p	miR-17-5p	0.306171	1.01e-162
miR-106b-5p	miR-181a-5p	0.262096	3.29e-118
miR-106b-5p	miR-186-5p	0.298228	4.25e-154
miR-106b-5p	miR-191-5p	0.261197	2.2e-117
miR-106b-5p	miR-1973	0.289681	4.05e-145
miR-106b-5p	miR-19b-3p	0.368704	1.51e-240
miR-106b-5p	miR-221-3p	0.33005	2.56e-190
miR-106b-5p	miR-29c-3p	0.287067	1.97e-142
miR-106b-5p	miR-30e-5p	0.359271	1.24e-227
miR-106b-5p	miR-320b	0.260916	3.97e-117
miR-106b-5p	miR-320e	0.236262	8.83e-96
miR-106b-5p	miR-3607-5p	0.26625	4.61e-122
miR-106b-5p	miR-497-3p	0.287215	1.39e-142
miR-130b-3p	miR-151a-5p	0.342355	1.52e-205
miR-130b-3p	miR-17-3p	0.417067	6.23940953405575e-314
miR-130b-3p	miR-17-5p	0.419835	1.63670114629121e-318
miR-130b-3p	miR-181a-5p	0.343763	2.5e-207
miR-130b-3p	miR-186-5p	0.359984	1.36e-228
miR-130b-3p	miR-191-5p	0.296818	1.35e-152
miR-130b-3p	miR-1973	0.327272	5.62e-187
miR-130b-3p	miR-19b-3p	0.36935	1.9e-241
miR-130b-3p	miR-221-3p	0.411463	8.69e-305
miR-130b-3p	miR-29c-3p	0.361406	1.62e-230
miR-130b-3p	miR-30e-5p	0.48508	0
miR-130b-3p	miR-320b	0.309883	7.57e-167
miR-130b-3p	miR-320e	0.275645	4.9e-131
miR-130b-3p	miR-3607-5p	0.326926	1.46e-186
miR-130b-3p	miR-497-3p	0.277266	1.28e-132
miR-151a-5p	miR-17-3p	0.38442	4.71e-263
miR-151a-5p	miR-17-5p	0.381695	4.62e-259
miR-151a-5p	miR-181a-5p	0.446244	0
miR-151a-5p	miR-186-5p	0.381919	2.18e-259
miR-151a-5p	miR-191-5p	0.411839	2.15e-305
miR-151a-5p	miR-1973	0.341662	1.15e-204
miR-151a-5p	miR-19b-3p	0.342916	2.97e-206
miR-151a-5p	miR-221-3p	0.329543	1.05e-189
miR-151a-5p	miR-29c-3p	0.421088	1.33694163764641e-320
miR-151a-5p	miR-30e-5p	0.308744	1.42e-165
miR-151a-5p	miR-320b	0.3348	4.11e-196
miR-151a-5p	miR-320e	0.441516	0
miR-151a-5p	miR-3607-5p	0.483714	0
miR-151a-5p	miR-497-3p	0.374907	2.78e-249
miR-17-3p	miR-17-5p	0.45975	0
miR-17-3p	miR-181a-5p	0.418453	3.21373615842302e-316
miR-17-3p	miR-186-5p	0.405554	2.47e-295
miR-17-3p	miR-191-5p	0.442144	0
miR-17-3p	miR-1973	0.293057	1.25e-148
miR-17-3p	miR-19b-3p	0.378127	6.83e-254
miR-17-3p	miR-221-3p	0.384518	3.37e-263
miR-17-3p	miR-29c-3p	0.378137	6.61e-254
miR-17-3p	miR-30e-5p	0.397932	2.04e-283
miR-17-3p	miR-320b	0.400422	2.82e-287
miR-17-3p	miR-320e	0.366991	3.59e-238
miR-17-3p	miR-3607-5p	0.388806	1.47e-269
miR-17-3p	miR-497-3p	0.372443	8.63e-246
miR-17-5p	m6A-miR	-0.206581	3.5e-73
miR-17-5p	miR-103a-3p	0.43573	0
miR-17-5p	miR-106b-5p	0.306171	1.01e-162
miR-17-5p	miR-130b-3p	0.419835	1.63670114629121e-318
miR-17-5p	miR-151a-5p	0.381695	4.62e-259
miR-17-5p	miR-17-3p	0.45975	0
miR-17-5p	miR-181a-5p	0.470904	0
miR-17-5p	miR-186-5p	0.383891	2.82e-262
miR-17-5p	miR-191-5p	0.329853	4.43e-190
miR-17-5p	miR-1973	0.32117	9.27e-180
miR-17-5p	miR-19b-3p	0.418429	3.5176052062968e-316
miR-17-5p	miR-221-3p	0.439022	0
miR-17-5p	miR-29c-3p	0.409105	5.43e-301
miR-17-5p	miR-30e-5p	0.419067	3.0928983732682e-317
miR-17-5p	miR-320b	0.294014	1.24e-149
miR-17-5p	miR-320e	0.261816	5.95e-118
miR-17-5p	miR-3607-5p	0.34141	2.38e-204
miR-17-5p	miR-497-3p	0.262106	3.22e-118
miR-181a-5p	miR-17-5p	0.470904	0
miR-181a-5p	miR-186-5p	0.405734	1.28e-295
miR-181a-5p	miR-191-5p	0.371255	4.07e-244
miR-181a-5p	miR-1973	0.364454	1.13e-234
miR-181a-5p	miR-19b-3p	0.380364	3.98e-257
miR-181a-5p	miR-221-3p	0.351672	1.53e-217
miR-181a-5p	miR-29c-3p	0.408409	7.06e-300
miR-181a-5p	miR-30e-5p	0.341744	9.05e-205
miR-181a-5p	miR-320b	0.327283	5.46e-187
miR-181a-5p	miR-320e	0.338804	4.46e-201
miR-181a-5p	miR-3607-5p	0.374128	3.57e-248
miR-181a-5p	miR-497-3p	0.28743	8.35e-143
miR-186-5p	miR-191-5p	0.277525	7.1e-133
miR-186-5p	miR-1973	0.323665	1.09e-182
miR-186-5p	miR-19b-3p	0.33094	2.14e-191
miR-186-5p	miR-221-3p	0.361306	2.21e-230
miR-186-5p	miR-29c-3p	0.43314	0
miR-186-5p	miR-30e-5p	0.381834	2.89e-259
miR-186-5p	miR-320b	0.31477	2.27e-172
miR-186-5p	miR-320e	0.29494	1.32e-150
miR-186-5p	miR-3607-5p	0.406631	4.84e-297
miR-186-5p	miR-497-3p	0.367782	2.88e-239
miR-191-5p	miR-1973	0.335429	6.9e-197
miR-191-5p	miR-19b-3p	0.375513	3.81e-250
miR-191-5p	miR-221-3p	0.288644	4.76e-144
miR-191-5p	miR-29c-3p	0.289052	1.81e-144
miR-191-5p	miR-30e-5p	0.248269	7.05e-106
miR-191-5p	miR-320b	0.476028	0
miR-191-5p	miR-320e	0.484976	0
miR-191-5p	miR-3607-5p	0.268931	1.38e-124
miR-191-5p	miR-497-3p	0.252954	5.69e-110
miR-1973	miR-19b-3p	0.344264	5.73e-208
miR-1973	miR-221-3p	0.332674	1.66e-193
miR-1973	miR-29c-3p	0.292909	1.79e-148
miR-1973	miR-30e-5p	0.318468	1.29e-176
miR-1973	miR-320b	0.3615	1.21e-230
miR-1973	miR-320e	0.305512	5.36e-162
miR-1973	miR-3607-5p	0.308029	8.85e-165
miR-1973	miR-497-3p	0.279539	7.35e-135
miR-19b-3p	miR-221-3p	0.394335	6.65e-278
miR-19b-3p	miR-29c-3p	0.363588	1.73e-233
miR-19b-3p	miR-30e-5p	0.368696	1.54e-240
miR-19b-3p	miR-320b	0.295419	4.11e-151
miR-19b-3p	miR-320e	0.294374	5.2e-150
miR-19b-3p	miR-3607-5p	0.278302	1.22e-133
miR-19b-3p	miR-497-3p	0.265238	4.07e-121
miR-221-3p	miR-29c-3p	0.352783	5.35e-219
miR-221-3p	miR-30e-5p	0.383124	3.77e-261
miR-221-3p	miR-320b	0.306626	3.17e-163
miR-221-3p	miR-320e	0.280483	8.5e-136
miR-221-3p	miR-3607-5p	0.287237	1.32e-142
miR-221-3p	miR-497-3p	0.230755	2.46e-91
miR-29c-3p	miR-30e-5p	0.373632	1.8e-247
miR-29c-3p	miR-320b	0.294417	4.68e-150
miR-29c-3p	miR-320e	0.348782	8.95e-214
miR-29c-3p	miR-3607-5p	0.408683	2.57e-300
miR-29c-3p	miR-497-3p	0.375344	6.63e-250
miR-30e-5p	miR-320b	0.282557	7.22e-138
miR-30e-5p	miR-320e	0.228688	1.07e-89
miR-30e-5p	miR-3607-5p	0.354677	1.7e-221
miR-30e-5p	miR-497-3p	0.30651	4.26e-163
miR-320b	miR-320e	0.527497	0
miR-320b	miR-3607-5p	0.300537	1.41e-156
miR-320b	miR-497-3p	0.282535	7.59e-138
miR-320e	miR-3607-5p	0.325063	2.41e-184
miR-320e	miR-497-3p	0.34587	5.08e-210
miR-3607-5p	miR-497-3p	0.433895	0
